# Supplementary material for: The PIP Peptide of INFLORESCENCE DEFICIENT IN ABSCISSION Enhances Populus Leaf and Elaeis guineensis Fruit Abscission
Source: Plants (Basel). 2019 May 30;8(6):143. doi: 10.3390/plants8060143 (PMC6630328; doi:10.3390/plants8060143)
Supplement: Supplementary file 1 [file plants-08-00143-s001.zip]

Archive with 5 entries (4 files):
- Figure S2 Phenotypes for AI calculation.pdf
- __MACOSX/
- __MACOSX/._Figure S2 Phenotypes for AI calculation.pdf
- Figure S1 IDA Peptide methodology.pdf
- __MACOSX/._Figure S1 IDA Peptide methodology.pdf
